# Supplementary material for: Functional Analysis of Two Novel Streptococcus iniae Virulence Factors Using a Zebrafish Infection Model
Source: Microorganisms. 2020 Sep 5;8(9):1361. doi: 10.3390/microorganisms8091361 (PMC7564053; doi:10.3390/microorganisms8091361)
Supplement: Supplementary file 1 [file microorganisms-08-01361-s001.zip]

Archive with 2 entries (2 files):
- microorganisms-919652-supplementary-update.pdf
- Movie S1.avi
